# Supplementary material for: Modular and Molecular Optimization of a LOV (Light–Oxygen–Voltage)-Based Optogenetic Switch in Yeast
Source: Int J Mol Sci. 2021 Aug 9;22(16):8538. doi: 10.3390/ijms22168538 (PMC8395189; doi:10.3390/ijms22168538)
Supplement: Supplementary file 1 [file ijms-22-08538-s001.zip]

Archive with 2 entries (2 files):
- ._Supp_info_v2.pdf
- Supp_info_v2.pdf
